# Supplementary material for: Impact of Monoclonal Antibody Aggregates on Effector Function Characterization
Source: Antibodies (Basel). 2025 Apr 2;14(2):31. doi: 10.3390/antib14020031 (PMC12015860; doi:10.3390/antib14020031)
Supplement: Supplementary file 1 [file antibodies-14-00031-s001.zip]

Archive with 1 entries (1 files):
- antibodies-3457216-supplementary.pdf
